# Supplementary material for: Small RNA Profile in Moso Bamboo Root and Leaf Obtained by High Definition Adapters
Source: PLoS One. 2014 Jul 31;9(7):e103590. doi: 10.1371/journal.pone.0103590 (PMC4117519; doi:10.1371/journal.pone.0103590)
Supplement: Table S1 — Sequences of the probes used for Northern blot analysis. (XLSX) [file pone.0103590.s004.xlsx]

## Sheet: Northern blot probe list
List of the probes that were used for Northern blot analysis
Small RNA	Probe sequence
chloroplast sRNA	GAATTCTCACAACGACAGGGTCTACTCGATA
unknown sRNA-1	CGTGGAATTCTCACCACTAAACTACAGCCAC
miRNA-528	CTCCTCTGCATGCCCCTTCCA
miRNA-390	GGCGCTATCCCTCCTGAGCTT
new-1	GTAGCCAAGGACAGACTTGCC
new-2	GTAGCCAAGGACAGACCTGCC
new-3	GCGTCATCTCTCCTGCGACGA
new-4	CATAGCCAAGAAGACTCGCCCA
new-5	TAGGACTACAAATGCAACCGA
U6	AGGGGCCATGCTAATCTTCTC
