# Supplementary material for: Small RNA Profile in Moso Bamboo Root and Leaf Obtained by High Definition Adapters
Source: PLoS One. 2014 Jul 31;9(7):e103590. doi: 10.1371/journal.pone.0103590 (PMC4117519; doi:10.1371/journal.pone.0103590)
Supplement: Table S2 — List of all the miRNAs and miRNA* that were identified through similarity search. (XLSX) [file pone.0103590.s005.xlsx]

## Sheet: supplementary table 2
General information of all the miRNA and miRNA* sequences in the leaf and root libraries
miR family	miR sequence variants	length	Raw reads		Normalized read values
			bamboo-root	bamboo-leaf	bamboo-root	bamboo-leaf
miR1432	TCAGGAGAGATGACACCGACA	21	270	350	283.972	457.782
	TTCAGGAGAGATGACACCGA	20	7	1231	7.36223	1610.08
	TTCAGGAGAGATGACACCGAC	21	38	1996	39.9664	2610.66
miR156	GACAGAAGAGAGTGAGCAC	19	250	38	262.937	49.702
	TGACAGAAGAGAGTGAGC	18	265	9	278.713	11.7715
	TGACAGAAGAGAGTGAGCA	19	1195	81	1256.84	105.944
	TGACAGAAGAGAGTGAGCAC	20	30515	2811	32094	3676.64
	TTGACAGAAGAGAGTGAGC	19	299	33	314.472	43.1623
	TTGACAGAAGAGAGTGAGCA	20	777	173	817.207	226.275
	TTGACAGAAGAGAGTGAGCAC	21	30536	8070	32116.1	10555.1
	TGACAGAAGAGAGTGGGCAC	20	1060	1	1114.85	1.30795
miR159	CTTGGATTGAAGGGAGCTCT	20	147	2	154.607	2.6159
	CTTGGATTGAAGGGAGCTCTC	21	594	53	624.737	69.3212
	TTGGATTGAAGGGAGCTCT	19	956	16	1005.47	20.9272
	TTGGATTGAAGGGAGCTCTC	20	2484	303	2612.54	396.308
	TTGGATTGAAGGGAGCTCTG	20	179	84	188.263	109.868
	TTTGGATTGAAGGGAGC	17	5	231	5.25873	302.136
	TTTGGATTGAAGGGAGCTC	19	178	39	187.211	51.01
	TTTGGATTGAAGGGAGCTCT	20	1082	178	1137.99	232.815
	TTTGGATTGAAGGGAGCTCTG	21	8571	5082	9014.52	6646.99
miR160	TGCCTGGCTCCCTGTATGCCA	21	457	28	480.648	36.6225
miR162	TCGATAAACCTCTGCATCCAG	21	246	491	258.73	642.202
	TCGATAAACCTCTGCATCCG	20	588	273	618.427	357.07
	TCGATAAACCTCTGCATCCGG	21	3291	5139	3461.3	6721.54
miR164	TGGAGAAGCAGGGCACGTGAA	21	455	2	478.545	2.6159
	TGGAGAAGCAGGGCACGTGCA	21	467	246	491.166	321.755
	TGGAGAAGCAGGGTACGTGCA	21	52	1064	54.6908	1391.66
miR166	TCGGACCAGGCTTCATTCCCC	21	2049	403	2155.03	527.103
	TCTCGGACCAGGCTTCATTCC	21	487	19	512.201	24.851
	TCTCGGACTAGGCTTCATTCC	21	224	3	235.591	3.92384
miR167	TGAAGCTGCCAGCATGATC	19	53	210	55.7426	274.669
	TGAAGCTGCCAGCATGATCT	20	427	244	449.096	319.139
	TGAAGCTGCCAGCATGATCTG	21	2968	4672	3121.58	6110.73
	TGAAGCTGCCAGCATGATCTGA	22	1052	17571	1106.44	22982
	TGAAGCTGCCAGCATGATCTGG	22	77	755	80.9845	987.501
miR168	TCGCTTGGTGCAGATCGG	18	227	48	238.746	62.7815
	TCGCTTGGTGCAGATCGGG	19	647	125	680.48	163.493
	TCGCTTGGTGCAGATCGGGA	20	3850	2077	4049.22	2716.61
	TCGCTTGGTGCAGATCGGGAC	21	29075	6718	30579.5	8786.79
miR169	CAGCCAAGGATGACTTGCCGC	21	557	874	585.823	1143.15
	CAGCCAAGGATGACTTGCCGG	21	694	13	729.912	17.0033
miR171	TGATTGAGCCGTGCCAATATC	21	525	45	552.167	58.8577
	TTGAGTCGAGCCAATATCACATC	23	11	0	11.5692	0
miR319	TTGGACTGAAGGGTGCTCCCT	21	262	297	275.558	388.461
	TTGGACTGAAGGGTGCTCCCTC	22	62	238	65.2083	311.292
	TTGGATTGAAGGGAGCTC	18	118	4	124.106	5.23179
miR396	TTCCACAGCTTTCTTGAACTG	21	301	207	316.576	270.745
	TCCACAGGCTTTCTTGAACTG	21	1383	3190	1454.57	4172.35
miR3979	CCTTCGGGGGAGGAGGGAAGC	21	303	2	318.679	2.6159
miR397	CATTGAGTGCAGCGTTGATG	20	8	270	8.41397	353.146
	TCATTGAGTGCAGCGTTG	18	7	164	7.36223	214.503
	TCATTGAGTGCAGCGTTGA	19	9	308	9.46572	402.848
	TCATTGAGTGCAGCGTTGAT	20	83	3645	87.295	4767.47
	TCATTGAGTGCAGCGTTGATG	21	569	39554	598.444	51734.6
	TCATTGAGTGCAGCGTTGATGA	22	9	314	9.46572	410.696
	TCATTGAGTGCAGCGTTGATGT	22	13	1181	13.6727	1544.69
mir398	TGTGTTCTCAGGTCACCCCTT	21	225	15	236.643	19.6192
mir399	TGCCGAAGGAGAACTGCCCTG	21	170	8	178.797	10.4636
miR408	TGCACTGCCTCTTCCCTGGCTT	22	4	244	4.20699	319.139
	TGCACTGCCTCTTCCCTGGCT	21	19	868	19.9832	1135.3
	TGCACTGCCTCTTCCCTGGC	20	39	2315	41.0181	3027.9
	CTGCACTGCCTCTTCCCTGGC	21	64	1167	67.3118	1526.38
mir444	TGCAGTTGTTGCCTCAAGCTT	21	35	939	36.8111	1228.16
	TGCAGTTGTTGTCTCAAGCTT	21	85	4074	89.3984	5328.58
	TGTTGTCTCAAGCTTGCTGCC	21	252	2	265.04	2.6159
mir5072	TCCCCAGCGGAGTCGCCA	18	53	243	55.7426	317.831
miR528	GGAAGGGGCATGCAGAGGAG	20	3	451	3.15524	589.885
	TGGAAGGGGCATGCAGAGG	19	17	368	17.8797	481.325
	TGGAAGGGGCATGCAGAGGA	20	94	2203	98.8642	2881.41
	TGGAAGGGGCATGCAGAGGAG	21	853	64020	897.14	83734.8
miR535	TGACAACGAGAGAGAGCA	18	83	254	87.295	332.219
	TGACAACGAGAGAGAGCAC	19	195	275	205.091	359.686
	TGACAACGAGAGAGAGCACG	20	971	850	1021.25	1111.76
	TGACAACGAGAGAGAGCACGC	21	6720	18586	7067.74	24309.5
	TGACAACGAGAGAGAGCACG	20	971	850	1021.25	1111.76
miR827	TTAGATGACCATCAGCAAACA	21	410	114	431.216	149.106
miR*
mir156*	GCTCACTGCTCTATCTGTCAGC	22	254	2	267.144	2.6159
mir159*	AGCTCCCTTCGATCCAATC	19	1	0	1.05175	0
mir166*	GGAATGTTGTCTGGCTCGAG	20	256	22	269.247	28.7749
	GGAATGTTGTCTGGCTCGAGG	21	1735	447	1824.78	584.653
	GGAATGTTGTCTGGTTCAAGG	21	309	26	324.99	34.0066
mir168*	CCCGCCTTGCACCAAGTG	18	291	78	306.058	102.02
	CCCGCCTTGCACCAAGTGA	19	191	140	200.884	183.113
	CCCGCCTTGCACCAAGTGAA	20	610	777	641.565	1016.28
	CCCGCCTTGCACCAAGTGAAT	21	4642	10019	4882.21	13104.3
	CCGCCTTGCACCAAGTGAAT	20	83	182	87.295	238.047
	GATCCCGCCTTGCACCAAGTGAAT	24	1184	974	1245.27	1273.94
mir169*	GCAAGTCTGTCCTTGGCTAC	20	402	493	422.802	644.818
	GGCAAGTCTGTCCTTGGCTA	20	2411	554	2535.76	724.603
	GGCAAGTCTGTCCTTGGCTAA	21	252	243	265.04	317.831
	GGCAAGTCTGTCCTTGGCTAC	21	4658	3424	4899.03	4478.41
	GGCAAGTCTGTCCTTGGCTACA	22	97	225	102.019	294.288
	GGCAGGTCTGTCCTTGGCTA	20	420	2	441.734	2.6159
	GGCAGGTCTGTCCTTGGCTAC	21	2668	32	2806.06	41.8543
	GGCAGGTCTGTCCTTGGCTACA	22	472	3	496.424	3.92384
miR399*	GGGCAGTTCACCTTTGGCACC	21	2903	9	3053.22	11.7715
mir408*	CAGGGATGAGGCAGAGCATGG	21	39	1067	41.0181	1395.58
	CAGGGATGAGGCAGAGCATG	20	18	556	18.9314	727.219
	CAGGGACGAGGCAGAGCATGG	21	20	1710	21.0349	2236.59
	CAGGGACGAGGCAGAGCATG	20	18	1080	18.9314	1412.58

## Sheet: Sheet3
miR family	miR sequence variants	length	Raw reads		Normalized read values
			bamboo-root	bamboo-leaf	bamboo-root	bamboo-leaf
miR169	CAGCCAAGGATGACTTGCCGC	21	557	874	585.823	1143.15
	CAGCCAAGGATGACTTGCCGG	21	694	13	729.912	17.0033
miR169*	GGCAAGTCTGTCCTTGGCTAC	21	4658	3424	4899.03	4478.41
	GGCAGGTCTGTCCTTGGCTAC	21	2668	32	2806.06	41.8543
mir399	TGCCGAAGGAGAACTGCCCTG	21	170	8	178.797	10.4636
miR399*	GGGCAGTTCACCTTTGGCACC	21	2903	9	3053.22	11.7715
