# Supplementary material for: Small RNA Profile in Moso Bamboo Root and Leaf Obtained by High Definition Adapters
Source: PLoS One. 2014 Jul 31;9(7):e103590. doi: 10.1371/journal.pone.0103590 (PMC4117519; doi:10.1371/journal.pone.0103590)
Supplement: Table S3 — List of all the genomic loci of the identified miRNAs and miRNA* and the corresponding hairpin sequences. (XLSX) [file pone.0103590.s006.xlsx]

## Sheet: Sheet1
List of the genomic loci and their corresponding hairpin sequences of all known miRNAs identified in the leaf and root libraries
miRNA family	genomic loci	strand	hairpin sequence
miR156	PH01000043:666144-666164	-	TGACAGAAGAGAGTGAGCACACGGCGTGACAGTCGGCATAATATGTATGTCGTCCGTGCCGCGTGCTCACTTCTCTTTCTGT
	PH01000118:666529-666547	-	TGACAGAAGAGAGTGAGCACACGGCCGGGCGGAACGGCACCGCGGATGTGCCGTCGCGGCCGCGTGCTCACTGCTCTGTCTGTCA
	PH01000248:650575-650593	-	CTGACAGAAGAGAGTGAGCATATATAGTGCTTTTCTTGCATATGTGCATATATGCAGGCTGCATATAGATCTAGATCGAGTTCATGCATGTGCCTGAAGCTATATGTGCTCACTTCTCTTCCTGTCA
	PH01000534:55240-55259	-	CTGACAGAAGAGAGTGGGCACACAGCGGCCAGACTGCATCTAAACACGGCTGCTGCCGGTGACAAAGACGACGGATGGAAAGACAGACGCAGCTGCTGTTGCGTGCTCACTTCTCTCTCTGTCAGCTC
	PH01001569:290526-290544	-	TGACAGAAGAGAGTGAGCACACGGCCGGCGGAACGGCACCGGCGGGGGGGGTGCCGTCGCGGCCGCGTGCTCACGGCTCTTTCTGTCAT
	PH01001793:149114-149132	-	TGACAGAAGAGAGTGAGCACATGGTGTGACCGACATAATATCTGTGCCGTTCTTGTTGCGTGCTCACTCTTTTTTTGTCAGT
	PH01002501:58956-58973	-	TGACAGAAGAGAGTGAGCACACGGCTGGGCAGAACGGCACCGGCGGGGATGTGCCGTCGCGGTCGCGTGCTCACCGCTCTTTCTGTCAT
	PH01000586:12181-12199	+	TTGACAGAAGAGAGTGAGCACACGACGTGACTGGCATCACAGGTATGCCGTTCTCATCGCGTGCTCGCTCCTCTTTCTGTCAGCCT
	PH01000780:82474-82492	+	TGACAGAAGAGAGTGAGCACACGACCGGGCGGAACGGCACCGGTGGATGTGCCGTCGCGGCCGCGTGCTCACTGCTCTGTCTGTCAT
	PH01000906:369866-369884*	+	TTGACAGAAGAGAGTGAGCACCCATGGTGGTTTCTTTGCATCAAGGGACATGCTTGGAGCTATGTGTGCTCACTGCTCTATCTGTCA
	PH01001039:11164-11182	+	TTGACAGAAGAGAGTGAGCACACGACGTGACGGCCGGCATCACAGATATGCCATCCCCGCCGCGTGCTCGCTCTTCTTTCTGTCA
	PH01001488:110417-110434*	+	TGACAGAAGAGAGTGAGCACACATGGTGCCTTTCTTGCATGCTGAATGAGAGAGTTCATGCTTGAAGCTATGTGTGCTCACTTCTCTGTCTGTCA
miR159	PH01000228:304215-304231	-	AGGTGGAGCTCCTTTCGGTCCAAAAAGGGTGTTGCTGTGGGTGGATTGAGCTGCCGGGTCATGGATCCCGTTAGCCTATTCCATGGTTCCTCACCTGTTTGGCTTGAGATCTGAGTGAGATGACGAGATAGATGTATAGAGATGAGAGAGAAGGTCATATGTGGCTACAGTTCTTGTTGGGATAGGCTTATGGCTTGCATGCCCCAGGAGCTGCATCGGCCCTACATGGACCCTCTTTGGATTGAAGGGAGCTCTG
	PH01000257:91401-91420	-	AGAAGAAGAACTCCCTTCGATCCAATCCAGGAGGGGAAGTGGTCGGATGCAGCTGCCGGTTCATGGATACCTCTCTGGTGCATGCGGCGTCGTAGTGAACTAGTAATGTTGTACGCCTGCACTTGCATGGGTGTACATGACCCGGGAGATGAACCCACCAGCATCTTCCTCTCGCGCTTGGATTGAAGGGAGCTCTC
	PH01000689:77184-77203	-	AGGTGGAGCTCCTTTCGGTCCATAAAGGGTGTTGCTGTGGGTGGATTGAGCTGCTGGGTCATGGACCCCGTTAGCCTATTCCATGGTTCCTCACCTGCTGTTTGGCTTGAGATACTAGAGAGATGAAGAATTAGATGTGTAGAGATGAGAGAGAGAGGTGTTCGGCTGCATTTCTTGTTGGGATAGGCTTATGGCTTGCATGCCCCAGGAGCTGCATCAGCCCTACATGGACCCTCTTTGGATTGAAGGGAGCTCT
	PH01000697:189691-189710	+	GGAGCTCCTTTCGTTCCAATGAATGGTCTGTTTGAAGGGTGGTACAGCTGCTTGTTCATGGTTCCCACTATCCTATCTCATTAGAAAGAGTACTGAGATAGACAGAGATCGAGAGGTATGAAACAGATATGGGCGTATTGAGATAGGCTTGTGGTTTGCATGACCCAGGAGCTGCATCAACCCCTTGCCGACCGCTGTTTGGATTGAAGGGAGCTC
	PH01001252:163903-163922*	+	AGCTCCCTTCGATCCAATCCAGGAGGGGAAGTGGTCGGATGCAGCTGCCGGTTCATGGATACCTCTGTGGTGCACGCAGCGTGGTGGTAGCTAGTCATATACGCTGTACGCCTGCACTTGCACGGGTGTGCATGACCCGGGAGATGAACCCACCAGCATCTTCCTCTCGTGCTTGGATTGAAGGGAGCTCT
	PH01003017:36363-36382	+	TGGAGCTCCTTTCATTCCAATGAATGGTCTATTTGAAGGGTGGTACAGCTGCTTGTTCATGGTTCCCACTATCCTATCTCATTAGAAAGAGATCAGTGAGAGAGAGATCGATATATATGGACTATATGTTGACTTGAGATAGGCTTGTGGTTTGCATGACCCAGGAGCTGCATCAACCCCTTGCCGACCGCTGTTTGGATTGAAGGGAGCTCT
miR160	PH01000264:503534-503554	-	GTGCCTGGCTCCCTGTATGCCACTCATCTAGAGCAACAACTTTCCAAGGTTGCCTAGGATGGCTGGCGTGCACGGAGCCAAGCATAT
	PH01000483:447644-447664	-	GTGCCTGGCTCCCTGTATGCCACACATGTAGCCCAATCCATGGTGTGATTGGATGCTGTGGGTGGCGTGCAAGGAGCCAAGCATGC
	PH01001046:335323-335343	-	GTGCCTGGCTCCCTGTATGCCACTCATCTAGAACAACGACTTTCTAAGGTTGCCTACGATGGCTGGCGTGCACGGAGCCAAGCAT
	PH01002185:168312-168332	-	GTGCCTGGCTCCCTGTATGCCACACATGTAGCCCAATCCATGGTGTGATTGGATGCTGTGGGTGGCGTGCAAGGAGCCAAGCAT
	PH01003422:7769-7789	-	ATGCCTGGCTCCCTGTATGCCACTCGCATAGCTGCCAACTCAGCTGATCTCCGATCGAGGGCACGTACGTTGGCTCTACTGCGGATGGCGTGCGAGGAGCCAAGCAT
	PH01000093:289935-289955	+	TGCCTGGCTCCCTGTATGCCACACATGTAGCCCAATCCATGATGTGGTTGCCTGCTGTGGGTGGCGTGCAAGGAGCCAAGCATGCAT
	PH01000331:384075-384095	+	TGCCTGGCTCCCTGTATGCCACTCGCATGGCTGCCAACCGGAGCTCATCGTTGGCCGCTGCGGCTGGCGTGCGAGGGGCCAAGCA
	PH01000500:301026-301046	+	TGCCTGGCTCCCTGTATGCCACTCGCATTGCTGCCAACCGGAGATTCATCGTTGGCCGCTGCGGCTGGCGTGCGAGGGGCCAAGCA
	PH01000702:419965-419985	+	TGCCTGGCTCCCTGTATGCCACACATGTAGCCCAATCCATGTTGTGGTTGCCTGCTGTGGGTGGCGTGCAAGGAGCCAAGCAT
	PH01001260:274958-274978	+	TGCCTGGCTCCCTGTATGCCACTCGCGTAGCTGCCAACTCAGTTGAGCTCCGATCGAGGGCACGTACGTTGGCTCTACTGCGGATGGCGTGCGAGGAGCCAAGCATG
miR162	PH01000089:874188-874207	-	GTCTGGGCGCAGTGGTTTATCGATCCCTTCCCTGCCTTGTGCTGATCCGGGGTGGTGATTTCTCGAGAGGTTTTTCTGCTTGTTACATACAGCTTACAACAACGCGGGAATCGATCGATAAACCTCTGCATCCGG
	PH01000255:671024-671043	-	TCTGGGCGCAGTGGTTTATCGATCCCTTCCCTGCCTTGTCCTGATCCGGGGTGGTGATTTCTGGAGAGGTTTTTCTTGTTACATACAGCTTACAACAACGCGGGAATCGATCGATAAACCTCTGCATCCGG
	PH01000192:49634-49654	+	CTGGGCGCAGCGGTTTATCGATCTCTTCCCTGCCTTGTGCTGATCCCCGGCGCCAACTTTTTGGTGGTTTCTTGAGAGATTTTCTTGTGAAAAGGAGGCAAGCTATCTTCTTGTTACAGCAACGCAGGAATCGATCGATAAACCTCTGCATCCAGA
miR164	PH01000206:20534-20554	-	GTGGAGAAGCAGGGTACGTGCATTCTTTCCCCGCCGATTTGGCATTCCCGACCGGCCGGCTCGCCCCGCCGCCGGCTCCAGCGCCGATGCATGCATGTACCCTTCTTCTCCACCGTG
	PH01000268:214841-214861	-	TTGGAGAAGCAGGGCACGTGCAAAGATCGGCGCACGCACGTGAGCGCATGCATGGATCGTTGTGCACGCGCTCCCCTTCTCCACC
	PH01000364:717875-717895	-	TTGGAGAAGCAGGGCACGTGCAATCATATCGATCTTCTCTTCCTACCTTGTGGATTAGAACTAGTACTGCACGTGCTCTCCTCCTCCA
	PH01000433:356066-356086	-	ATGGAGAAGCAGGGCACGTGCATTGCTAAGCTAAACCACTAATGTTAAGCTAAATATACTCTAGTTTAGCTACATGTTCATGTGCCCGTCTTCTCCACCC
	PH01001037:154568-154588	-	GTGGAGAAGCAGGGTACGTGCATTCTTTCCTCGCCGATTTGGCATTCCCGGCCTGCTCGCGCCGCCGCGCGCGACCTGGGTGCCACCGGCCGTCTGCAGCGCCGATGCATGCATGTGCCCTTCTTCTCCA
	PH01002214:125347-125367	-	TTGGAGAAGCAGGGCACGTGCAAAGACCGGAGCACGCACGTGAGTGCATGCGTGGATCGTTGTGCACGCGCTCCCCTTCTCCA
	PH01002214:125347-125367	-	TTGGAGAAGCAGGGCACGTGCAAAGACCGGAGCACGCACGTGAGTGCATGCGTGGATCGTTGTGCACGCGCTCCCCTTCTCCACC
	PH01000206:10772-10792	+	TGGAGAAGCAGGGTACGTGCATTCTTTCCCTGCCGATTTGGCATTCCCGACCGGCCGGCTCGCCCCGCCGCCGGCTCCAGCGCCGATGCATGCATGTGCCCTTCTTCTCCACCGTGCA
	PH01000206:11386-11406	+	TGGAGAAGCAGGGTACGTGCATTCTTTCCCTGCCGATTTGGCATTCCCGACCGGCCGGCTCGCCCCGCCGCCGGTTCCAGCGCCGATGCATGCATGTGCCCTTCTTCTCCA
	PH01000292:256377-256397	+	TGGAGAAGCAGGGCACGTGAACGCCCATCTGATCTAACGTCGCTGCGTGGCAGTGGCATGTGCTGCTAATGTCCAGCTTTGGATAGGTCGTTCGTGTGCCCGTTTTCTCCA
	PH01001445:125699-125719	+	TGGAGAAGCAGGGCACGTGCATTACCATCCAATGGCGTCGCCATGCTCCTTCTCTGAGGAGCTAGCTCATACCTGCATGGATGGTTCTTCATGTGCCCGTCTTCTCCA
	PH01001587:52167-52187	+	TGGAGAAGCAGGGCACGTGAACGCCAATCTGATCTAACTTCGTTGCGTGGCAGTGGCGTGTGTTGCATGCTATTGTTCAGCTTTGGATAGCCGTTCATGTGCCCGTCTTCTCCA
	PH01002569:40820-40840	+	TGGAGAAGCAGGGCACGTGCATGCATATCGGTCATCTCCTCCTACCTTGTGTAGAACTAGCTAGTGGTGCACGTGTTCTCCTTCTCCAT
	PH01002835:95901-95921	+	TGGAGAAGCAGGGCACGTGCATTACCATCCAATGGCGCCATACCTGGATGGATGGTTCTTCATGTGCCCGTCTTCTCCA
miR166	PH01000017:1177240-117726*	-	TGGAATGTTGTCTGGTTCAAGGCCTCTTGGGGATGTGATTTATTAGGATGCATCTCTCGGATCTTTGAGATCTCGGACCAGGCTTCGTTCCCT
	PH01000276:377275-377295	-	GAGGGGAATGTTGTCTGGCTCGGGGTTCTCTCTCTCTATGTCTCTCTTCCTCCTCAATCTCTCCCTCATTTTTAGAGAGATCAAGAAGAGTGAGAGAGAGATGAGAGTAGATGGGTATAGATCTCGGACCAGGCTTCATTCCCC
	PH01000299:769319-769339	-	TTGAGGGGAGTGTTGTCTGGTCCGAGACCTAACACGACGGCCGGCCGCGGCACGGTGGGCGGTTTCGGACCAGGCTTCATTCCCC
	PH01000554:85078-85098	-	GGGGGGAATGATGTCGGGTCTGAAGACGTGCGCTCGGTGGGACACGGCCGGGACTAGAGCCCTCCGTGCGTGTGGTTTCGGACCAGGCTTCATTCCCC
	PH01000958:454632-454652	-	TGTCTGGAATGGAGGTTGATCCAAGATCCTCGGTCCACAATGTTAGGGCCTTGTAGTAAGGACCGTTTTGTTTTCCGTGTTTTTGTTATCGAGGATCTCGGACCAGGCTTCATTCC
	PH01001411:351471-351491*	-	TCTGAGTGGAATGTTGTCTGGTTCAAGGCTTTGCTTGTGATGATTTGAGGATGATTAATTGCACAATTTTTTCATTCCTCTAATCTGCGGGGTCTCGGACCAGGCTTCATTCCCC
	PH01005158:36955-36975	-	GAGGGGAATGAAGTCCGGTCTGAAGACGTGCGCGCCGTGGGGCACGGCCGGGACTAGAGCCATCCGTGCGTGTGGTTTCGGACCAGGCTTCATTCCCC
	PH01000103:331105-331125	+	GGGAATGTTGTCTGGCCCGAGACCGGACAGTGGCGGATGTCTCCGCGGCACAGATGGACGGTCTCGGACCAGGCTTCATTCCCC
	PH01000312:369119-369139	+	GAGGGGAACGTTGTCTGGTCCGAGACCTAACACGGCGGCCGGATCGATCGATGCCGCGGTACGGTGGGCGGTTTCGGACCAGGCTTCATTCCCCC
	PH01000327:581700-581720	+	GGGAATGTTGTCTGGCTCGGGGCTCTCTCTTTCTCTCTCCCTTCCTCCTCAATCTCTCTCTCTATTAAAGATCAAGAAAGAGTGCGGGGGGGATGAGAGTAGATGGTTGTAGATCTCGGACCAGGCTTCATTCCCC
	PH01001565:46553-46573	+	TGTCTGGAATGGAGGCTGATCCAAGATCCTCGTCCAAAATGTTAGGACATTGTAGTAAGGGCCATTTTATTTTTTGGTGTTTCATTACCGAGGATCTCGGACTAGGCTTCATTCCT
	PH01002030:164182-164202*	+	GGAATGTTGTCTGGTTCAAGGTCCTGCTTGTCATTTGAGGATGATTTATTACATGATTTTTTCATTTTCTCTAATCTACGGGATCTCGGACCAGGCTTCATTCCCCT
	PH01003256:119654-119674*	+	AGGGGAATGTTGTCTGGCTCGAGGTGAAGAAACCTTAAGTTTTGATCAACAGATTGATCTCGGACCAGGCTTCATTCCCCT
miR167	PH01000072:604147-604168	-	CTGAAGCTGCCAGCATGATCTGATCTTTCTTTCATTTTTGCTTTGGCTGATTTCGTTCTTGAAAAAACTGGATGCCAAATAAGATTCAGATCGTGCTGCGCGGTTTCACCTG
	PH01000095:509737-509758	-	TTGAAGCTGCCAGCATGATCTGGTGTTCGAACATGGACCGAATCTATGCGTTGTTAGGGCAATTATCATTGTTCTTGTAAGGTTCTCAAGATTTTGGTGTGTCGAAGTGCGAAGGAAGTTGATGGCTCTTTA
	PH01000105:1016603-1016622	-	GTGAAGCTGCCAGCATGATCTAGCTTTGATTGACAGTAGTTTTGCCATACAGTCGTCGGATCACATGTGTGTTTCTGCATGTCAATCATTGTTAGATCATGTATGACAGCCTCAT
	PH01000123:803290-803308	-	TTGAAGCTGCCAGCATGATCTGATCGTCGAGCATGGACCGAATCTATGAGTCGGTAGTGCAATTATCATTGTTCTTGTAAGGTTTTCAAGATTTTTGTCGTGTCGAAGTGTGAAGGAAGGTGTTGGCTCTTGATGAGTGTTGATACTAGAGGGGTGTGTGGGTTTAGTGGTAGAAGTAGAACTTCCATTGCTCTTGTAAGGCTTAGGGATACTAGATCATGTTGCAGGAGGTGTAGGTTTGGTTAGAGCAATTATCATGCATGGAATTTGGCTCCATCAGATCATGTTGCAGCTTCACTCT
	PH01000208:536373-536391	-	ATGAAGCTGCCAGCATGATCTGAAAGCATATGTTCTTGATGATCATTTGTAAATTGATTGCTCAGGAAATAAGAAATCAGATCATCTGGCAGTTTCATT
	PH01000546:455019-455037	-	ATGAAGCTGCCAGCATGATCTGACAATAGTACTGAAGATTTCGAACCTAGCTAGATGGGAATTAAGCCATCAGATCATCTGGCAGTTTCATC
	PH01000775:271258-271276	-	CTGAAGCTGCCAGCATGATCTGATATTTCTTCCATTTTTGCTAGCTTTGACTGATTTAGTTCTTGCAAAAATTGGATGCCTAAGATTCAGATCGTGCTGCGCAGTTTCACCT
	PH01001006:362572-362590	-	TTGAAGCTGCCAGCATGATCTGGTTGATGAGCACCACTCCAACTTAGAGTTATGACATCCTCTGATCCAAAATTTCCATGGAGTGGCAATTGGCAAGCCTCATGTCGTGGGTGCTTCAGGAGGTATATATGACTTTGATTTGTGGAAGAAGCCTTTAAGGTTGTCTAATGGAGGCTTCCAATTGGTTCCATCAGATCATGTTGCAGCTTCA
	PH01002884:5425-5443	-	GTGAAGCTGCCAGCATGATCTAGCTCTGAGTGATCACCAGGAGAAGATATGTATATATGGAGGCTGTCATATCTTGGGGGTCATCCCTTGCTAGGTCATGCTGCGGCAGCCTCACTTC
	PH01003236:160032-160050	-	CTGAAGCTGCCAGCATGATCTGGTTGATGAACACCAGTCCAACTTAGAGTTGTGAGATCCTGATCCAAAACTTCCATGGAGTGGCAAGCTTCATGATGTGGGTGCTTGCAGAGGTATATATGAGTTTGATTTGTGGAAGCCTTTGAGGTTGTCCAGTGGAGGCTTCCAATTGGTTCCATCAGATCATGTTGCAGCTTCATT
	PH01162033:519-537	-	GTGAAGCTGCCAGCATGATCTGATGAGCCTACTTGAGTGCATAATTGATTATCAAAACTAATCGTCAGATCATGCTGTGCAGTTTCAT
	PH01265105:262-280	-	GTGAAGCTGCCAGCATGATCTGATGAGCCTACTTGAGTGCATAATTGATTATCAAAACTAATCGTCAGATCATGCTGTGCAGTTTCA
	PH01000025:1380033-1380054	+	TGAAGCTGCCAGCATGATCTAGCTTTGATTGAGTACTATTGGTATACAGTCGTAGGATCACATGTATGTTTTCTATCTGCATGTGAATCATTATTAGATCATACCTGACAGCCTC
	PH01000174:371984-372003	+	TGAAGCTGCCAGCATGATCTAGCTCTGAGTGATCAACATGAAGCGCACATACATGTTTGTGTGTGGATTTAAGCTGATATTGTGGTCATGCCTTGCTAGGTCATGCTGCGGCAGCCTCAC
	PH01000194:665524-665545	+	TGAAGCTGCCAGCATGATCTGAAAGTAGAGCGCTTATACATAGATGATTTGCAACGTAGAGGCAGAGCTAGCTAGATGGGTAAGCCATCAGATCATCTGGCAGTTTCATCCTCTC
	PH01001758:231606-231625	+	TGAAGCTGCCAGCATGATCTAACTTCTGGGGGGAGTAGGCAATGCCATTGTGAATGTATTTGTCTTGTTCATGGAAAAATCAGCCTGCTGGTTTTCAATGGGCATTCAAGATATATGCATGCATGGCAGTGTGATGTATGAGGCTTCTAAGTAATGGTTAGATCATGCTGTGACAGTTTCA
	PH01001913:252366-252385	+	TGAAGCTGCCAGCATGATCTAGCTCTGAGTGATCAACAAGAAGCACACATACATGTTTGTGTGTGGATTTGAGCTCTTGTGGTCATGCCTTGCTAGGTCATGCTGCGGCAGCCTCA
	PH01002764:1280-1301	+	TGAAGCTGCCAGCATGATCTGACGAGTGCCTAGTTGAGTGGGAATTGATGATTAAAAGTAATTATCAGATCATGCTGTGCAGTTT
	PH01002850:88535-88554	+	TGAAGCTGCCAGCATGATCTAGCTTCTTGGGGGAGTAGGCAATGCCATTCTGCATCTGCTGTCTGTGTCTGGCTCATGAGAACTCAGCTTGCTGGTTTTCAATGGGCATTCATGATATGTGCATGGCAGTGTGATGTATGAGGCTTCTAAGTAATGGTCAGATCATGCTGTGACAGTTTCA
miR168	PH01000585:406038-406055*	-	GCTCGCTTGGTGCAGATCGGGACCCGCCACCCGCGCCGTCGGACCGGATCCCGCCTTGCACCAAGTGAAT
	PH01000280:263252-263271	+	TCGCTTGGTGCAGATCGGGACCCGCCACCCGCGCCGCCGGGCCGGATCCCGCCTTGCACCAAGTGA
miR169	PH01000289:15734-15754*	-	GCAGCCAAGGATGACTTGCCGCCGACCGGCAGTGTCGCCGCCGGCAGTCTGTGACATGCTGCATGGTTGCCCGGCAAGTCTGTCCTTGGCTACAC
	PH01000289:65914-65934*	-	GCAGCCAAGGATGACTTGCCGCCGACCGGCAGTGTCGCCACCGGCAGTCCGTGGCATGCTGCATGGTTGCCCGGCAAGTCTGTCCTTGGCTACA
	PH01000289:120783-120803**	-	GCAGCCAAGGATGACTTGCCGCCCGGCCGGCAGTGTCGCCGCCGGCAGTCTGTGACATGCTGCATAGTTGCTCGGCAAGTCTGTCCTTGGCTACA
	PH01000917:109243-109263**	-	GCAGCCAAGGATGACTTGCCGGGGTGCCGCCGGCGCCGGCCGCCCGGCAGGCATCGATTTCAAAGGGAAAGCCTCTGTTTTTGAGAGACTGTTGGTGTTGTCGCCGGCAAGTTTGTCCATGGCT
	PH01000224:320830-320851**	+	CAGCCAAGGATGACTTGCCGGCTCCTGGTGCTGGGGAAATCTCAGCTTTGTTGAGCCTCAGATAGTTAGCCGGCAGGTCTGTCCTTGGCT
	PH01000450:474608-474628**	+	CAGCCAAGGATGACTTGCCGGGTATGTGCATGCATGTTTCAAGAGAGCATATGCAATGCATCCCTGTTTTGAATCCATGCTAATATTTTCCGGCAAGTTGTCCTTGGCTACAT
	PH01003459:60524-60545*	+	CAGCCAAGGATGACTTGCCGCCCGGCCGGCAGTGTCGCCGCCGGCAGTCTGTGACATGCTGCATGGTTGCCCGGCAAGTCTGTCCTTGGCTACA
	PH01003804:20354-20374**	+	CAGCCAAGGATGACTTGCCGGCTCCTGGTGTTGGGGAAATCTCAAGTTTATTGAGCCTTAGAAAGTTAGCCGGCAAGTCTGTCCTCGGC
miR171	PH01001939:153239-153259	-	CGGGATATTGGTGCGGTTCAATCAGAAAGCTTGCGCTCTGGAGGCGAGGGGCTCCACTCTTTGATTGAGCCGTGCCAATATC
	PH01000059:1397272-1397292	+	CTATGATGTTGGCTCGGCTCACTCAGATCATCGGTGCTGAAGCACGAATCTAAGTACACCGCAGTAATATCAATTAGTGCGATGCTCCTAGCTGGCATTTCTGATTGAGCCGTGCCAATATCT
	PH01000170:35428-35448	+	GATGTTGGCTCGTCTCACTCAGATCATCTAGTGCTGAATGAAGCATGAATCTAAGTATTACAGTCTTAGTGCAATGCTCCTGCAGGCATTTCTGATTGAGCCGTGCCAATATCT
	PH01000390:349074-349094	+	TATGATGTTGGCTCGGCTCACTCAGACGACATTGGAGCGATGCATGCATGCGTGATGCTAGCTAGCTCACCGGCGTTTCTGATTGAGCCGTGCCAATATCT
	PH01001125:390895-390915	+	GTGCGATGTTGGCATGGTTCAATCAAATCGGGTGATTTCTGCACTAGCTAGCGCGGTGCAAGGATGTTAATTGTTCTGTTCGATCTGATTGAGCCGTGCCAATATCA
	PH01001439:341610-341630	+	GATGTTGGCATGGTTCAATCAAATCGGGTGATACTTCTGCACTAGCTAGCGAGGTGCAAGGATGTTGTTTTGTTCGATCTGATTGAGCCGTGCCAATATCA
	PH01001475:187897-187917	+	ACGGGATATTGCTGCGGTTCAATCAGAAAGCTTGTGCTCCGAAGGCAAGGGGCTCTACTCTTTGATTGAGCCGTGCCAATATCA
	PH01003493:108027-108047	+	TAAGATGTTGGCTCGGCTCACTCAGACGACATTGGAGCGACGCACGCATGCACGCATGATGCAAGCTAGCTCACCGGTGTTTCTGATTGAGCCGTGCCAATATCT
	PH01003786:44121-44141	+	GGATATTGGTGCGGTTCAATCAGAAAGCTTGCGCTCCGGAGGCGAGGGGCTCCACTCTTTGATTGAGCCGTGCCAATATCA
	PH01004538:30513-30533	+	GGGATATTGGCGCGGTTCAATCAGAAAGCTTGTGCTCCGAAGGCAGGGGCTCGACTCTTTGATTGAGCCGTGCCAATATCA
	PH01004947:54566-54588	+	ACATGGCATGGTATTGACTTGGCTCAATTCAGCGACCGCGAATTGCACGGTGCCAGAGTTGAGTCGAGCCAATATCACATCA
	PH01255388:283-303	+	TATGATGTTGGCTCGTCTCACTCAGATCATCTAGTGCTGAATGAAGCATGAATCTAAGTATTACAGTCTTAGTGCAATGCTCCTGCAGGCATTTCTGATTGAGCCGTGCCAATATCT
miR319	PH01000130:142999-143020	-	ATTTGAGGGAGCTTTCTTCAGCCCACCATGGGAGGTAGCGGGGATTGAATGAGCTGCCGACTCATTCACTCGAACACACGGTGGAATTGATCGATGTACCGTGTGAATGAGTGAATGATGCGGGAGACTCTTCTCTCTTTCCAACTCCATGCTTGGACTGAAGGGTGCTCCCTC
	PH01000228:304213-304230	-	GGAGCTCCTTTCGGTCCAAAAAGGGTGTTGCTGTGGGTGGATTGAGCTGCCGGGTCATGGATCCCGTTAGCCTATTCCATGGTTCCTCACCTGTTTGGCTTGAGATCTGAGTGAGATGACGAGATAGATGTATAGAGATGAGAGAGAAGGTCATATGTGGCTACAGTTCTTGTTGGGATAGGCTTATGGCTTGCATGCCCCAGGAGCTGCATCGGCCCTACATGGACCCTCTTTGGATTGAAGGGAGCTC
	PH01000257:91402-91419	-	GAAGAACTCCCTTCGATCCAATCCAGGAGGGGAAGTGGTCGGATGCAGCTGCCGGTTCATGGATACCTCTCTGGTGCATGCGGCGTCGTAGTGAACTAGTAATGTTGTACGCCTGCACTTGCATGGGTGTACATGACCCGGGAGATGAACCCACCAGCATCTTCCTCTCGCGCTTGGATTGAAGGGAGCTC
	PH01001252:136465-136485	-	AAGAGAGCGTCCTTCAGTCCACTCATAGGCGGTGTAGGATCGAATTAGCTGCCGACTCATTCACCCACATGCCTAGCAACGGTCGCGAGCGAGCTTAGCAGATGAGTGAATGAAGCGGGAGGTAAAGTTTTGACCTCGCATCGTCTTTGCTTGGACTGAAGGGTGCTCCCTC
	PH01000046:1025564-1025585	+	AATTTAAGAGAGAGCTCCCTTCGGTTCACTCGTAAGTGGCAGTGGGGTTTATTTGCTGCCGACTCATTCATTCAAGTACTAAGAACACTGATGCTATGTTTGCAAATCTTAGTAGCTGAGTGAATGGCGCGGGAGCTAATGGTAAGCTCTGCGTTGCTTGTGCTTGGACTGAAGGGTGCTCCCTC
	PH01000182:85681-85701	+	GTAAGAGAGCTCTCTTCAGTCCACTCTCAGATGGCTGTAGGGTTTTATTAGCTGCCGACTCATCCATTCACCTACCAAGAATCATGGAGGAATGTATGTCTTGGTAGCCGACTGGATGGTGCGGGAGCTAAAATCTAGCTCTGCGTTGTTTGTGGTTGGACTGAAGGGTGCTCCCTT
	PH01000257:162218-162239	+	GAAGAGAGCGTCCTTCGGTCCACTCACAGGCGGTGCTAAGGTCGAATTAGCTGCCGACTCATTCACCCACATGCCAAGCAACGGTAGTGAGAGAGCTTAGCAGATGAGTGAATGAAGCGGGAGGTAAAGTTTTGATCTCGCACCATCTTTGCTTGGACTGAAGGGTGCTCCCTC
	PH01000568:358151-358171	+	TGGTAGAGAGCTCTCTTCAGTCCACTCTCAGATGGCTGTAGGGTTTTATTAGCTGCCGACTCATCCATTCACCTACCAAGAATCATGGAGGAGTGTATGTCGTGGTAGCCGACTGGATGGCGCGGGAGCTAAAATTTATCTCTGCGCCGTTTGTGGTTGGACTGAAGGGTGCTCCCTT
	PH01000689:77184-77201	+	GGTGGAGCTCCTTTCGGTCCATAAAGGGTGTTGCTGTGGGTGGATTGAGCTGCTGGGTCATGGACCCCGTTAGCCTATTCCATGGTTCCTCACCTGCTGTTTGGCTTGAGATACTAGAGAGATGAAGAATTAGATGTGTAGAGATGAGAGAGAGAGGTGTTCGGCTGCATTTCTTGTTGGGATAGGCTTATGGCTTGCATGCCCCAGGAGCTGCATCAGCCCTACATGGACCCTCTTTGGATTGAAGGGAGCTCT
	PH01000697:189691-189708	+	TGGAGCTCCTTTCGTTCCAATGAATGGTCTGTTTGAAGGGTGGTACAGCTGCTTGTTCATGGTTCCCACTATCCTATCTCATTAGAAAGAGTACTGAGATAGACAGAGATCGAGAGGTATGAAACAGATATGGGCGTATTGAGATAGGCTTGTGGTTTGCATGACCCAGGAGCTGCATCAACCCCTTGCCGACCGCTGTTTGGATTGAAGGGAGCTCT
	PH01001252:163903-163920	+	GGGGAAGAGCTCCCTTCGATCCAATCCAGGAGGGGAAGTGGTCGGATGCAGCTGCCGGTTCATGGATACCTCTGTGGTGCACGCAGCGTGGTGGTAGCTAGTCATATACGCTGTACGCCTGCACTTGCACGGGTGTGCATGACCCGGGAGATGAACCCACCAGCATCTTCCTCTCGTGCTTGGATTGAAGGGAGCTCT
	PH01003017:36363-36380	+	AGCTCCTTTCATTCCAATGAATGGTCTATTTGAAGGGTGGTACAGCTGCTTGTTCATGGTTCCCACTATCCTATCTCATTAGAAAGAGATCAGTGAGAGAGAGATCGATATATATGGACTATATGTTGACTTGAGATAGGCTTGTGGTTTGCATGACCCAGGAGCTGCATCAACCCCTTGCCGACCGCTGTTTGGATTGAAGGGAGCTCT
miR396	PH01000026:1235065-1235085	-	CTTCCACAGCTTTCTTGAACTGCATGACTCTGAAGTGGCGGCAGCACCCTCCCCGATCTGCTTAATCTGGGAGGAGATCGTAGATCGCTTGGCTTGCATGAGAGAGCAGTTCAATAAAGTTGTGGGAA
	PH01000036:286512-286532	-	CTTCCACAGCTTTCTTGAACTGCATGAATCTGAAGTGGCGGCAGCACCCTCCCTGATCTTCTTTGGGAGGAGATCGTAGATCGCTTGGTGCTTGCATGAGAGAGCAGTTCAATAAAGCTGTGGGAAAT
	PH01004375:77678-77698	-	TTCCACAGGCTTTCTTGAACTGTGAACTCGTGGGGTGGGGGTTTGTAGAATCAAGAATATGGTGGATGGCTTCGTGTGAGTTCAATTATCTCTGAATTGTGGAGCTCTCGGTTTCTCTCTTGTCATCTCTACCTGTTGATGGTTCAAGAAAGCCCATGGAAA
	PH01000140:117864-117884	+	TCCACAGGCTTTCTTGAACTGTGAACTCGTGCTCAATTCTTTTGCCTTCGATCTCTTCCCCTCTGGGGCGATTGAGTTTAATTTTCGCCTTGTTGATAGTTCAAGAAAGTCCTTGGAAA
	PH01000828:157153- 157173	+	TTCCACAGCTTTCTTGAACTGCATCTGCAATGGATATTAGTACTTTTCTGGCTTCTACTTGCAATAGTGCAGTTCAATAAAGTTGTGGGAAAT
	PH01001240:25286-25306	+	TTCCACAGCTTTCTTGAACTGCATCTGTAATGGACAGCAGTACTCTTCTGGCTTCTACTTGCAAGAGTGCAGTTCAATAAAGCTGTGGGAA
miR397	PH01000093:911179-911200	+	TCATTGAGTGCAGCGTTGATGAACCGGCCGGCGAGCGGCCGTGCATCCACGGTCAATCTTCGCTCACCAGCGCTGCACTCAATC
	PH01000227:409794-409815	+	TCATTGAGTGCAGCGTTGATGAACCGGCCATCTAATATGATCCATCCCTGCATCTTGTTGCCTTCCATGAGATCTGAAATAGGAGCGGTTCACCAGCGCCGCACCCAATAA
miR398	PH01002509:102509-102529	-	AGAGGAGTGCCACTGAGAACACAGATGCAGCTGCAAATGCAAATGTATGGCAAACTACTGCAAATTGGATCGCAGTTGTGTTCTCAGGTCACCCCTT
miR399	PH01000536:344087-344107*	+	GGGCAGTTCACCTTTGGCACCAAGGTCAGCCATGCATAGCAGAGGAGCGGCAGCCGATGGTGTTAATTAGCAACCTAGTGCCGAAGGAGAACTGCCCTGCGATT
miR408	PH01000907:95874-95893*	-	CAGGGATGAGGCAGAGCATGGGATGGGGCTATCAACAAATTTCTTTCTTCCCTACATGTTCGTTTCTATATTTCCTCTATGGCAAGCACAAAGCAAATCGTTGGGCAGGAGAGAGCTGCGAGAGATGAGCTGGTGTTGTTGCTCCCTCCCCTGCACTGCCTCTTCCCTGGCT
	PH01000504:464988-465008	+	CAGGGACGAGGCAGAGCATGGGATGGGGCTATCAACAAATTTCTTTCTTCCACTACATATTTGTTTCTGTGGCAGACGCAAAGCAAACTGTTAGGCAGGAGAGAGTTTTGATGAGAGAGATGAGCTGGTGTTGTTGTTCCCTCCCGTGCACTGCCTCTTCCCTGGCTCCCCTGCAT
miR444	PH01000146:927818-927838	+	ATTTGGAGGGCACTTATTCTTGCTTATTGTCTCTATTACTTGCAACAGTGTAGCTGAATTCAGATAGTACATACTTGTACTTCTCTTTCTGAACAAACAAGCTTCTAATGAAAAATATGTTTGTAACTTTTGCAGGGTTTTCAGACCATACCGATGATTTTCTTGCAGGTTGTGCAGTTGTTGTCTCAAGCTTG
	PH01002075:195034-195054	+	TGCAGTTGTTGTCTCAAGCTTGCTGCCTCCCGTTGCCAGAACTATTGAATATAAAAGGCACGGTTAAGTAACGCTAAATCCAGGTTTGCCAAAAGCATTGAAACAAACATGTTGCA
	PH01000501:469774-469794	-	TTGTTGTCTCAAGCTTGCTGCCTCGCTTTGCCAAAACTATCAAGTGTAAAAAGCAGAGTTATGCTTTTCTATAAAAAGAACAGAGTTATGCAACTTAAAGACACATTAGGCAAAAGTAAAGTAATAAACATGTCTCAGCAAC
	PH01000569:380704-380724	-	GTACATGGGTTGAGGCAGAACAACTTATTATGTTGTTGGAAGAGAGTCACAATTAATTTCCTTTTCGTAACAGCTATTACTCTAAATTTTTTCAGTAACTAACTTTTTCCTCATCCTGGCTGAATGAAGTATTTCATTTTTGTATTGACTGTTCTTATAAAGTTTACCATGTGGTATTCAAATTATGTATAAGCTACTTTTATGAGGAATTATTAATGGGTGATCTATTTTCTTTGCAGAATCGATAGAAGATCATACTTGTGACTTTCTTGCAAGTTGTGCAGTTGTTGCCTCAAGCTT
miR528	PH01000059:1176548-1176566	+	TGGAAGGGGCATGCAGAGGGATCCTGGCACAGGAGGTTTGATCTGAAGCCAACCAACTTTCATTGCCTCCTCTGCTTGCCTCTCCCACT
	PH01000236:348334-348353	+	TGGAAGGGGCATGCAGAGGAGCAAGAGATTTGGTCGGAAGCCGGCCTATGCCTCCCTCTCTCTCCTGTGCTTGCCTCTTCCA
	PH01000370:738924-738943	+	TGGAAGGGGCATGCAGAGGAGCAGGAGATTTTGGTTGGAAGCCGGCCTGTGCTTCCCTCTCTCTCCTGTGCTTGCCTCTTCCA
miR535	PH01000021:1143649-1143665	-	GTGACAACGAGAGAGAGCACGCCGGTGCGGCGGTCACGGCCGGAGCCGCCCGCGGCCGTGTACTCGCGTGCTCCTTCCCGTTGTCACTTCC
	PH01001265:184404-184420	-	CTGATTTTGTTCTTCTTGTTGCTCTCCTTCTTTTCTCTAATCGGTTTCGGTTTGGTTCTGTCGGTGCAGGAGACGTGTAGATTTCTTGTACGATGCCGGGCCGGAGTTGAGTAAGATTTGGTTCTGGCGGTGACAACGAGAGAGAGCACGC
	PH01001265:381222-381238	-	GTGACAACGAGAGAGAGCACGCCGGTGCGACGGTCACGGCGAGCGGCCCGCGGCGGCGTACTTGCGTGCTTCCTCCCGTTGTCACT
	PH01002345:63430-63446	-	GTGTTCTTGCTGTTGTCGTTGCTCTCAACTAATCTTTGCCTACATGATTTCAGGTCAAGTGCTGGAGATTGATTTGTGTGAGGTGGTGGTGGTGACAACGAGAGAGAGCACGC
	PH01004182:79781-79797	-	GTGACAACGAGAGAGAGCACGCTGGTGCGGCGGTCACGGCGAGGTGGCCCGCGGCGGCGTACTTGCGTGCCCCCTCCCGTTGTCACTG
	PH01001768:289104-289124	+	TGACAACGAGAGAGAGCACGCCGGTGCGGCGGTCACGGCGAGGTGGCCCGCGGCGGCGTACTTGCGTGCTCCCTCCCGTTGTCACT
miR827	PH01000780:420442-420462	+	TTGTTTTGTTGGTTGTCATCTAACCATCGATCCATGCTTTGGTTGTGTGTTGTGTGATGGTGGTGGTTAGATGACCATCAGCAAACAT
	PH01001462:85259-85279	+	TTGTTTTGCTGGTCGTCATCTAGCCATGCTTTGTTTGGTGCGTGGAGTGTGGCAGCAGTGTGCTGATCATGCACATACGCATGGTTAGATGACCATCAGCAAACAT
miR1432	PH01000086:644965-644985	+	TCAGGAGAGATGACACCGACATCAAATGGATTGGTTTGTACTATGTCCATCCGTTTGAAGTTGGTGTCATCTCGCCTGA
	PH01008094:15304-15324	+	TCAGGAGAGATGACACCGACATCAAATGGATTGATTTGGACTATGTCCACCCGTTTGAAGTGGGTGTCATCTCGCCTGA
miR3979	PH01000596:231688-231708	+	CGGCTTTCTTGGATCCCTCTCTCCCTTGAAGGCTCTCTCTTGGAGTTGGAGGCTTCATGTCCACCATTCTTGCCTAAGAAAGCCTTCGGGGGAGGAGGGAAGCC
*, miR* sequence was also found.
**, only miR* sequence was found.
