# Supplementary material for: Small RNA Profile in Moso Bamboo Root and Leaf Obtained by High Definition Adapters
Source: PLoS One. 2014 Jul 31;9(7):e103590. doi: 10.1371/journal.pone.0103590 (PMC4117519; doi:10.1371/journal.pone.0103590)
Supplement: Table S4 — Comparison of the abundance of all the miRNAs in leaf and root libraries. (XLSX) [file pone.0103590.s007.xlsx]

## Sheet: difference between leaf and roo
Abundance comparison of the known miRNAs betweeen bamboo root and leaf libraries
			abundancea
phe-miRNA variants	phe-miRNA sequence	length	root	leaf	Differenceb
phe-miRNA156c	TGACAGAAGAGAGTGGGCAC	20	1114.85	1.30795	5.73497
phe-miRNANA-164c	TGGAGAAGCAGGGCACGTGAA	21	478.545	2.6159	4.46231
phe-miRNA-169a	CAGCCAAGGATGACTTGCCGG	21	729.912	17.0033	4.34099
phe-miRNA-3979	CCTTCGGGGGAGGAGGGAAGC	21	318.679	2.6159	3.90451
phe-miRNA-166b	TCTCGGACCAGGCTTCATTCC	21	512.201	24.851	3.56876
phe-miRNA-166c	TCTCGGACTAGGCTTCATTCC	21	235.591	3.92384	3.41732
phe-miRNA-160	TGCCTGGCTCCCTGTATGCCA	21	480.648	36.6225	3.14435
phe-miRNA-156a	TGACAGAAGAGAGTGAGCAC	20	32094	3676.64	3.11892
phe-miRNA-171	TGATTGAGCCGTGCCAATATC	21	552.167	58.8577	2.85911
phe-miRNA-399	TGCCGAAGGAGAACTGCCCTG	21	178.797	10.4636	2.70614
phe-miRNA-398	TGTGTTCTCAGGTCACCCCTT	21	236.643	19.6192	2.69549
phe-miRNA-159b	TTGGATTGAAGGGAGCTCTC	20	2612.54	396.308	2.66073
phe-miRNA-166a	TCGGACCAGGCTTCATTCCCC	21	2155.03	527.103	1.99115
phe-miRNA-168	TCGCTTGGTGCAGATCGGGAC	21	30579.5	8786.79	1.79682
phe-miRNA-156b	TTGACAGAAGAGAGTGAGCAC	21	32116.1	10555.1	1.60352
phe-miRNA-827	TTAGATGACCATCAGCAAACA	21	431.216	149.106	1.41589
phe-miRNA-164a	TGGAGAAGCAGGGCACGTGCA	21	491.166	321.755	0.580827
phe-miRNA-167b	TGAAGCTGCCAGCATGATCT	20	449.096	319.139	0.468004
phe-miRNA-159a	TTTGGATTGAAGGGAGCTCTG	21	9014.52	6646.99	0.438412
phe-miRNA-396b	TTCCACAGCTTTCTTGAACTG	21	316.576	270.745	0.211175
phe-miRNA-319	TTGGACTGAAGGGTGCTCCCT	21	275.558	388.461	-0.466758
phe-miRNA-169b	CAGCCAAGGATGACTTGCCGC	21	585.823	1143.15	-0.941065
phe-miRNA-162a	TCGATAAACCTCTGCATCCGG	21	3461.3	6721.54	-0.953454
phe-miRNA-162b	TCGATAAACCTCTGCATCCAG	21	258.73	642.202	-1.24841
phe-miRNA-396a	TCCACAGGCTTTCTTGAACTG	21	1454.57	4172.35	-1.50747
phe-miRNA-535	TGACAACGAGAGAGAGCACGC	21	7067.74	24309.5	-1.77931
phe-miRNA-167c	TGAAGCTGCCAGCATGATCTGG	22	80.9845	987.501	-3.31858
phe-miRNA-164b	TGGAGAAGCAGGGTACGTGCA	21	54.6908	1391.66	-4.24031
phe-miRNA-167a	TGAAGCTGCCAGCATGATCTGA	22	1106.44	22982	-4.35192
phe-miRNA-444b	TGCAGTTGTTGCCTCAAGCTT	21	36.8111	1228.16	-4.45749
phe-miRNA-1432	TTCAGGAGAGATGACACCGAC	21	39.9664	2610.66	-5.45513
phe-miRNA-444a	TGCAGTTGTTGTCTCAAGCTT	21	89.3984	5328.58	-5.61149
phe-miRNA-408	TGCACTGCCTCTTCCCTGGC	20	41.0181	3027.9	-5.64243
phe-miRNA-397	TCATTGAGTGCAGCGTTGATG	21	598.444	51734.6	-6.3869
phe-miRNA-528	TGGAAGGGGCATGCAGAGGAG	21	897.14	83734.8	-6.51289
a, normalized read value
b, difference between the reads in root and libraries, LOG((root read+20)/(leaf read+20),2)
The highlighted cells show different accumulation levels of the different phe-miRNANA variants within the same phe-miRNANA families.

## Sheet: difference among variants
			expression levelsa
miR variants	miR sequence	length	root	leaf	Differenceb
miR164a	TGGAGAAGCAGGGCACGTGCA	21	491.166	321.755	0.580827
miR164b	TGGAGAAGCAGGGTACGTGCA	21	54.6908	1391.66	-4.24031
miR164c	TGGAGAAGCAGGGCACGTGAA	21	478.545	2.6159	4.46231
miR167a	TGAAGCTGCCAGCATGATCTGA	22	1106.44	22982	-4.35192
miR167b	TGAAGCTGCCAGCATGATCT	20	449.096	319.139	0.468004
miR167c	TGAAGCTGCCAGCATGATCTGG	22	80.9845	987.501	-3.31858
miR169a	CAGCCAAGGATGACTTGCCGG	21	729.912	17.0033	4.34099
miR169b	CAGCCAAGGATGACTTGCCGC	21	585.823	1143.15	-0.941065

## Sheet: list by abundance
			expression levelsa
miR variants	miR sequence	length	root	leaf	Differenceb
miR156b	TTGACAGAAGAGAGTGAGCAC	21	32116.1	10555.1	1.60352
miR156a	TGACAGAAGAGAGTGAGCAC	20	32094	3676.64	3.11892
miR168	TCGCTTGGTGCAGATCGGGAC	21	30579.5	8786.79	1.79682
miR159a	TTTGGATTGAAGGGAGCTCTG	21	9014.52	6646.99	0.438412
miR535	TGACAACGAGAGAGAGCACGC	21	7067.74	24309.5	-1.77931
miR162a	TCGATAAACCTCTGCATCCGG	21	3461.3	6721.54	-0.953454
miR399	GGGCAGTTCACCTTTGGCACC	21	3053.22	11.7715	6.59587
miR159b	TTGGATTGAAGGGAGCTCTC	20	2612.54	396.308	2.66073
miR166a	TCGGACCAGGCTTCATTCCCC	21	2155.03	527.103	1.99115
miR396a	TCCACAGGCTTTCTTGAACTG	21	1454.57	4172.35	-1.50747
miR156c	TGACAGAAGAGAGTGGGCAC	20	1114.85	1.30795	5.73497
miR167a	TGAAGCTGCCAGCATGATCTGA	22	1106.44	22982	-4.35192
miR528	TGGAAGGGGCATGCAGAGGAG	21	897.14	83734.8	-6.51289
miR169a	CAGCCAAGGATGACTTGCCGG	21	729.912	17.0033	4.34099
miR397	TCATTGAGTGCAGCGTTGATG	21	598.444	51734.6	-6.3869
miR169b	CAGCCAAGGATGACTTGCCGC	21	585.823	1143.15	-0.941065
miR171	TGATTGAGCCGTGCCAATATC	21	552.167	58.8577	2.85911
miR166b	TCTCGGACCAGGCTTCATTCC	21	512.201	24.851	3.56876
miR164a	TGGAGAAGCAGGGCACGTGCA	21	491.166	321.755	0.580827
miR160	TGCCTGGCTCCCTGTATGCCA	21	480.648	36.6225	3.14435
miR164c	TGGAGAAGCAGGGCACGTGAA	21	478.545	2.6159	4.46231
miR167b	TGAAGCTGCCAGCATGATCT	20	449.096	319.139	0.468004
miR827	TTAGATGACCATCAGCAAACA	21	431.216	149.106	1.41589
miR3979	CCTTCGGGGGAGGAGGGAAGC	21	318.679	2.6159	3.90451
miR396b	TTCCACAGCTTTCTTGAACTG	21	316.576	270.745	0.211175
miR319	TTGGACTGAAGGGTGCTCCCT	21	275.558	388.461	-0.466758
miR162b	TCGATAAACCTCTGCATCCAG	21	258.73	642.202	-1.24841
miR398	TGTGTTCTCAGGTCACCCCTT	21	236.643	19.6192	2.69549
miR166c	TCTCGGACTAGGCTTCATTCC	21	235.591	3.92384	3.41732
miR444a	TGCAGTTGTTGTCTCAAGCTT	21	89.3984	5328.58	-5.61149
miR167c	TGAAGCTGCCAGCATGATCTGG	22	80.9845	987.501	-3.31858
miR164b	TGGAGAAGCAGGGTACGTGCA	21	54.6908	1391.66	-4.24031
miR408	TGCACTGCCTCTTCCCTGGC	20	41.0181	3027.9	-5.64243
miR1432	TTCAGGAGAGATGACACCGAC	21	39.9664	2610.66	-5.45513
miR444b	TGCAGTTGTTGCCTCAAGCTT	21	36.8111	1228.16	-4.45749

## Sheet: Sheet1
			expression levelsa
miR variants	miR sequence	length	root	leaf	Differenceb
phe-miRNA-1432	TTCAGGAGAGATGACACCGAC	21	39.9664	2610.66	-5.45513
phe-miRNA-156a	TGACAGAAGAGAGTGAGCAC	20	32094	3676.64	3.11892
phe-miRNA-156b	TTGACAGAAGAGAGTGAGCAC	21	32116.1	10555.1	1.60352
phe-miRNA-159a	TTTGGATTGAAGGGAGCTCTG	21	9014.52	6646.99	0.438412
phe-miRNA-159b	TTGGATTGAAGGGAGCTCTC	20	2612.54	396.308	2.66073
phe-miRNA-160	TGCCTGGCTCCCTGTATGCCA	21	480.648	36.6225	3.14435
phe-miRNA-162a	TCGATAAACCTCTGCATCCGG	21	3461.3	6721.54	-0.953454
phe-miRNA-162b	TCGATAAACCTCTGCATCCAG	21	258.73	642.202	-1.24841
phe-miRNA-164a	TGGAGAAGCAGGGCACGTGCA	21	491.166	321.755	0.580827
phe-miRNA-164b	TGGAGAAGCAGGGTACGTGCA	21	54.6908	1391.66	-4.24031
phe-miRNA-166a	TCGGACCAGGCTTCATTCCCC	21	2155.03	527.103	1.99115
phe-miRNA-166b	TCTCGGACCAGGCTTCATTCC	21	512.201	24.851	3.56876
phe-miRNA-166c	TCTCGGACTAGGCTTCATTCC	21	235.591	3.92384	3.41732
phe-miRNA-167a	TGAAGCTGCCAGCATGATCTGA	22	1106.44	22982	-4.35192
phe-miRNA-167b	TGAAGCTGCCAGCATGATCT	20	449.096	319.139	0.468004
phe-miRNA-167c	TGAAGCTGCCAGCATGATCTGG	22	80.9845	987.501	-3.31858
phe-miRNA-168	TCGCTTGGTGCAGATCGGGAC	21	30579.5	8786.79	1.79682
phe-miRNA-169b	CAGCCAAGGATGACTTGCCGC	21	585.823	1143.15	-0.941065
phe-miRNA-171	TGATTGAGCCGTGCCAATATC	21	552.167	58.8577	2.85911
phe-miRNA-319	TTGGACTGAAGGGTGCTCCCT	21	275.558	388.461	-0.466758
phe-miRNA-396a	TCCACAGGCTTTCTTGAACTG	21	1454.57	4172.35	-1.50747
phe-miRNA-396b	TTCCACAGCTTTCTTGAACTG	21	316.576	270.745	0.211175
phe-miRNA-397	TCATTGAGTGCAGCGTTGATG	21	598.444	51734.6	-6.3869
phe-miRNA-3979	CCTTCGGGGGAGGAGGGAAGC	21	318.679	2.6159	3.90451
phe-miRNA-398	TGTGTTCTCAGGTCACCCCTT	21	236.643	19.6192	2.69549
phe-miRNA-399	TGCCGAAGGAGAACTGCCCTG	21	178.797	10.4636	2.70614
phe-miRNA-408	TGCACTGCCTCTTCCCTGGC	20	41.0181	3027.9	-5.64243
phe-miRNA-444a	TGCAGTTGTTGTCTCAAGCTT	21	89.3984	5328.58	-5.61149
phe-miRNA-444b	TGCAGTTGTTGCCTCAAGCTT	21	36.8111	1228.16	-4.45749
phe-miRNA-528	TGGAAGGGGCATGCAGAGGAG	21	897.14	83734.8	-6.51289
phe-miRNA-535	TGACAACGAGAGAGAGCACGC	21	7067.74	24309.5	-1.77931
phe-miRNA-827	TTAGATGACCATCAGCAAACA	21	431.216	149.106	1.41589
phe-phe-miRNA156c	TGACAGAAGAGAGTGGGCAC	20	1114.85	1.30795	5.73497
phe-phe-miRNA-169a	CAGCCAAGGATGACTTGCCGG	21	729.912	17.0033	4.34099
phe-phe-miRNANA-164c	TGGAGAAGCAGGGCACGTGAA	21	478.545	2.6159	4.46231

## Sheet: Sheet2
miR156b	TTGACAGAAGAGAGTGAGCAC	21	32116.1	10555.1	1.60352
miR156a	TGACAGAAGAGAGTGAGCAC	20	32094	3676.64	3.11892
miR528	TGGAAGGGGCATGCAGAGGAG	21	897.14	83734.8	-6.51289
miR397	TCATTGAGTGCAGCGTTGATG	21	598.444	51734.6	-6.3869
miR535	TGACAACGAGAGAGAGCACGC	21	7067.74	24309.5	-1.77931
miR167a	TGAAGCTGCCAGCATGATCTGA	22	1106.44	22982	-4.35192
miR168	TCGCTTGGTGCAGATCGGGAC	21	30579.5	8786.79	1.79682
miR162a	TCGATAAACCTCTGCATCCGG	21	3461.3	6721.54	-0.953454
miR159a	TTTGGATTGAAGGGAGCTCTG	21	9014.52	6646.99	0.438412
miR444a	TGCAGTTGTTGTCTCAAGCTT	21	89.3984	5328.58	-5.61149
miR396a	TCCACAGGCTTTCTTGAACTG	21	1454.57	4172.35	-1.50747
miR408	TGCACTGCCTCTTCCCTGGC	20	41.0181	3027.9	-5.64243
miR1432	TTCAGGAGAGATGACACCGAC	21	39.9664	2610.66	-5.45513
miR164b	TGGAGAAGCAGGGTACGTGCA	21	54.6908	1391.66	-4.24031
miR444b	TGCAGTTGTTGCCTCAAGCTT	21	36.8111	1228.16	-4.45749
miR169b	CAGCCAAGGATGACTTGCCGC	21	585.823	1143.15	-0.941065
miR167c	TGAAGCTGCCAGCATGATCTGG	22	80.9845	987.501	-3.31858
miR162b	TCGATAAACCTCTGCATCCAG	21	258.73	642.202	-1.24841
miR166a	TCGGACCAGGCTTCATTCCCC	21	2155.03	527.103	1.99115
miR159b	TTGGATTGAAGGGAGCTCTC	20	2612.54	396.308	2.66073
miR319	TTGGACTGAAGGGTGCTCCCT	21	275.558	388.461	-0.466758
miR164a	TGGAGAAGCAGGGCACGTGCA	21	491.166	321.755	0.580827
miR167b	TGAAGCTGCCAGCATGATCT	20	449.096	319.139	0.468004
miR396b	TTCCACAGCTTTCTTGAACTG	21	316.576	270.745	0.211175
miR827	TTAGATGACCATCAGCAAACA	21	431.216	149.106	1.41589
miR171	TGATTGAGCCGTGCCAATATC	21	552.167	58.8577	2.85911
miR160	TGCCTGGCTCCCTGTATGCCA	21	480.648	36.6225	3.14435
miR166b	TCTCGGACCAGGCTTCATTCC	21	512.201	24.851	3.56876
miR398	TGTGTTCTCAGGTCACCCCTT	21	236.643	19.6192	2.69549
miR169a	CAGCCAAGGATGACTTGCCGG	21	729.912	17.0033	4.34099
miR399	GGGCAGTTCACCTTTGGCACC	21	3053.22	11.7715	6.59587
miR166c	TCTCGGACTAGGCTTCATTCC	21	235.591	3.92384	3.41732
miR164c	TGGAGAAGCAGGGCACGTGAA	21	478.545	2.6159	4.46231
miR3979	CCTTCGGGGGAGGAGGGAAGC	21	318.679	2.6159	3.90451
miR156c	TGACAGAAGAGAGTGGGCAC	20	1114.85	1.30795	5.73497
