# Supplementary material for: Small RNA Profile in Moso Bamboo Root and Leaf Obtained by High Definition Adapters
Source: PLoS One. 2014 Jul 31;9(7):e103590. doi: 10.1371/journal.pone.0103590 (PMC4117519; doi:10.1371/journal.pone.0103590)
Supplement: Table S5 — List of the predicted targets of all known miRNAs identified in leaf and root libraries. (XLSX) [file pone.0103590.s008.xlsx]

## Sheet: Sheet3
List of putative targets of the known miRNAs identified in bamboo root and leaf libraries
miRNA	miRNA sequence	target gene accession	targeting site	target gene description	number of mismatched nucleotides
miRNA-156a	TTGACAGAAGAGAGTGAGCAC	PH01000548G0580	275-295	OsSPL3 - SBP-box gene family member, expressed	1
		PH01000594G0440	182-202	OsSPL14 - SBP-box gene family member, expressed	1
		PH01000145G0070	491-511	OsSPL3 - SBP-box gene family member, expressed	1
		PH01000770G0270	560-580	OsSPL17 - SBP-box gene family member, expressed	1
		PH01000150G0460	698-718	OsSPL14 - SBP-box gene family member, expressed	1
		PH01000050G0170	701-721	OsSPL17 - SBP-box gene family member, expressed	1
		PH01000164G0630	1142-1162	OsSPL12 - SBP-box gene family member, expressed	1
		PH01000176G0670	1202-1222	OsSPL12 - SBP-box gene family member, expressed	1
		PH01000969G0180	554-573	OsSPL16 - SBP-box gene family member, expressed	1
		PH01007654G0010	680-699	OsSPL11 - SBP-box gene family member, expressed	1.5
		PH01002789G0180	740-759	OsSPL19 - SBP-box gene family member, expressed	2
		PH01000095G1560	734-753	OsSPL11 - SBP-box gene family member, expressed	1.5
		PH01003178G0220	833-852	OsSPL2 - SBP-box gene family member, expressed	1.5
		PH01002673G0070	881-900	OsSPL16 - SBP-box gene family member, expressed	1.5
		PH01000117G1390	914-933	OsSPL16 - SBP-box gene family member, expressed	1.5
		PH01000002G1660	956-975	OsSPL2 - SBP-box gene family member, expressed	1.5
		PH01003773G0220	959-978	OsSPL16 - SBP-box gene family member, expressed	2
		PH01000450G0480	1290-1308	OsSPL11 - SBP-box gene family member, expressed	1.5
		PH01004816G0090	743-762	OsSPL11 - SBP-box gene family member, expressed	2.5
		PH01000021G0720	1622-1640	No apical meristem protein, putative, expressed	3.5
		PH01000118G0030	43-58	uncharacterized protein At4g06744 precursor, putative, expressed	3.5
		PH01001223G0520	941-954	hypothetical, protein	3.5
miRNA-156b	TGACAGAAGAGAGTGAGCAC	PH01000548G0580	275-294	OsSPL3 - SBP-box gene family member, expressed	1
		PH01000594G0440	182-201	OsSPL14 - SBP-box gene family member, expressed	1
		PH01000145G0070	491-510	OsSPL3 - SBP-box gene family member, expressed	1
		PH01000969G0180	554-573	OsSPL16 - SBP-box gene family member, expressed	1
		PH01000770G0270	560-579	OsSPL17 - SBP-box gene family member, expressed	1
		PH01007654G0010	680-699	OsSPL11 - SBP-box gene family member, expressed	1
		PH01002789G0180	740-759	OsSPL19 - SBP-box gene family member, expressed	1
		PH01000095G1560	734-753	OsSPL11 - SBP-box gene family member, expressed	1
		PH01000150G0460	698-717	OsSPL14 - SBP-box gene family member, expressed	1
		PH01000050G0170	701-720	OsSPL17 - SBP-box gene family member, expressed	1
		PH01003178G0220	833-852	OsSPL2 - SBP-box gene family member, expressed	1
		PH01002673G0070	881-900	OsSPL16 - SBP-box gene family member, expressed	1
		PH01000117G1390	914-933	OsSPL16 - SBP-box gene family member, expressed	1
		PH01000002G1660	956-975	OsSPL2 - SBP-box gene family member, expressed	1
		PH01003773G0220	959-978	OsSPL16 - SBP-box gene family member, expressed	1
		PH01000164G0630	1142-1161	OsSPL12 - SBP-box gene family member, expressed	1
		PH01000176G0670	1202-1221	OsSPL12 - SBP-box gene family member, expressed	1
		PH01000450G0480	1290-1308	OsSPL11 - SBP-box gene family member, expressed	1
		PH01004816G0090	743-762	OsSPL11 - SBP-box gene family member, expressed	2
		PH01000021G0720	1622-1639	No apical meristem protein, putative, expressed	1.5
		PH01000118G0030	43-58	uncharacterized protein At4g06744 precursor, putative, expressed	2
miRNA-156c	TGACAGAAGAGAGTGGGCAC	PH01004816G0090	743-762	OsSPL11 - SBP-box gene family member, expressed	1
		PH01000594G0440	182-201	OsSPL14 - SBP-box gene family member, expressed	1.5
		PH01000548G0580	275-294	OsSPL3 - SBP-box gene family member, expressed	1.5
		PH01000145G0070	491-510	OsSPL3 - SBP-box gene family member, expressed	1.5
		PH01000969G0180	554-573	OsSPL16 - SBP-box gene family member, expressed	1.5
		PH01000770G0270	560-579	OsSPL17 - SBP-box gene family member, expressed	1.5
		PH01007654G0010	680-699	OsSPL11 - SBP-box gene family member, expressed	1.5
		PH01002789G0180	740-759	OsSPL19 - SBP-box gene family member, expressed	1.5
		PH01000095G1560	734-753	OsSPL11 - SBP-box gene family member, expressed	1.5
		PH01000150G0460	698-717	OsSPL14 - SBP-box gene family member, expressed	1.5
		PH01000050G0170	701-720	OsSPL17 - SBP-box gene family member, expressed	1.5
		PH01003178G0220	833-852	OsSPL2 - SBP-box gene family member, expressed	1.5
		PH01002673G0070	881-900	OsSPL16 - SBP-box gene family member, expressed	1.5
		PH01000117G1390	914-933	OsSPL16 - SBP-box gene family member, expressed	1.5
		PH01000002G1660	956-975	OsSPL2 - SBP-box gene family member, expressed	1.5
		PH01003773G0220	959-978	OsSPL16 - SBP-box gene family member, expressed	1.5
		PH01000164G0630	1142-1161	OsSPL12 - SBP-box gene family member, expressed	1.5
		PH01000176G0670	1202-1221	OsSPL12 - SBP-box gene family member, expressed	1.5
		PH01000450G0480	1290-1308	OsSPL11 - SBP-box gene family member, expressed	1.5
		PH01000140G1040	1697-1714	No apical meristem protein, putative, expressed	1.5
		PH01000021G0720	1622-1639	No apical meristem protein, putative, expressed	4
miRNA-159a	TTTGGATTGAAGGGAGCTCTG	PH01000556G0470	645-663	PMYB family transcription factor, putative, expressed	2
		PH01002428G0230	712-729	MYB family transcription factor, putative, expressed	3
		PH01000009G0060	958-975	MYB family transcription factor, putative, expressed	2.5
		PH01000029G1950	1240-1257	MYB family transcription factor, putative, expressed	2.5
		PH01000769G0620	1504-1521	MYB family transcription factor, putative, expressed	3
		PH01000202G0810	2140-2157	MYB family transcription factor, putative, expressed	2.5
		PH01001930G0020	479-499	expressed, protein	2.5
		PH01000668G0290	26-44	chaperone protein dnaJ, putative, expressed	2.5
		PH01009046G0010	1479-1497	NB-ARC domain containing protein, expressed	3
miRNA-159b	TTGGATTGAAGGGAGCTCTC	PH01000556G0470	645-663	MYB family transcription factor, putative, expressed	2
		PH01002428G0230	712-729	MYB family transcription factor, putative, expressed	2.5
		PH01000009G0060	958-975	MYB family transcription factor, putative, expressed	2.5
		PH01000029G1950	1240-1257	MYB family transcription factor, putative, expressed	2.5
		PH01000769G0620	1504-1521	MYB family transcription factor, putative, expressed	2.5
		PH01000202G0810	2140-2157	MYB family transcription factor, putative, expressed	2.5
		PH01000648G0300	1074-1092	phospholipase C, putative, expressed	3
miRNA-160	TGCCTGGCTCCCTGTATGCCA	PH01001026G0300	1414-1433	auxin response factor 18, putative, expressed	1
		PH01002498G0280	1333-1352	auxin response factor 18, putative, expressed	1
		PH01000305G0690	1171-1190	auxin response factor 18, putative, expressed	1
		PH01002685G0120	1069-1088	auxin response factor, putative, expressed	1
		PH01001285G0430	1060-1079	auxin response factor, putative, expressed	1
		PH01000069G1210	316-335	auxin response factor 18, putative, expressed	1
		PH01000845G0410	4201-4220	auxin response factor, putative, expressed	1.5
		PH01000044G0540	913-932	auxin response factor, putative, expressed	1.5
		PH01000138G0430	51-69	RNA polymerase sigma factor, putative, expressed	3.5
		PH01000556G0480	237-250	histone-lysine N-methyltransferase, H3 lysine-9 specific SUVH1, putative, expressed	3.5
		PH01000829G0510	51-69	RNA polymerase sigma factor, putative, expressed	4
		PH01000971G0260	1176-1194	hsp20/alpha crystallin family protein, putative, expressed	4
		PH01000013G1120	57-77	hydrolase, alpha/beta fold family domain containing protein, expressed	3.5
		PH01000098G1650	68-88	flap endonuclease, putative, expressed	3
miRNA-162a	TCGATAAACCTCTGCATCCGG	PH01040200G0010	715-736	Dicer, putative, expressed	1.5
		PH01000107G0110	895-916	Dicer, putative, expressed	1.5
		PH01000017G0070	2011-2032	Dicer, putative, expressed	1.5
		PH01002854G0060	410-430	B3 DNA binding domain containing protein, expressed	2.5
		PH01000040G2000	895-914	phosphoesterase family protein, putative, expressed	3.5
miRNA-162b	TCGATAAACCTCTGCATCCAG	PH01040200G0010	715-736	Dicer, putative, expressed	1
		PH01000107G0110	895-916	Dicer, putative, expressed	1
		PH01000017G0070	2011-2032	Dicer, putative, expressed	1
		PH01001546G0380	3371-3389	C-5 cytosine-specific DNA methylase, putative, expressed	3.5
miRNA-164a	TGGAGAAGCAGGGCACGTGCA	PH01000183G1320	672-691	No apical meristem protein, putative, expressed	2
		PH01000110G0680	687-706	No apical meristem protein, putative, expressed	2
		PH01001309G0120	642-661	no apical meristem protein, putative, expressed	2
		PH01000483G1000	636-655	no apical meristem protein, putative, expressed	2
		PH01000501G0450	718-736	No apical meristem protein, putative, expressed	3
		PH01002276G0270	667-685	no apical meristem protein, putative, expressed	3
		PH01000041G2170	667-685	no apical meristem protein, putative, expressed	3
		PH01000093G0340	615-634	no apical meristem protein, putative, expressed	2.5
		PH01000734G0450	33-52	expressed, protein	3
		PH01003138G0210	594-612	no apical meristem protein, putative, expressed	3
		PH01001687G0160	160-175	OsDegp7 - Putative Deg protease homologue, expressed	3.5
		PH01001770G0220	642-659	no apical meristem protein, putative, expressed	4
		PH01001954G0270	622-641	conserved oligomeric Golgi complex component 3, putative, expressed	3.5
		PH01000062G0610	216-234	PPR repeat domain containing protein, putative, expressed	4
miRNA-164b	TGGAGAAGCAGGGTACGTGCA	PH01000183G1320	672-691	No apical meristem protein, putative, expressed	2.5
		PH01000110G0680	687-706	No apical meristem protein, putative, expressed	2.5
		PH01001309G0120	642-661	no apical meristem protein, putative, expressed	2.5
		PH01000483G1000	636-655	no apical meristem protein, putative, expressed	2.5
		PH01000501G0450	718-736	No apical meristem protein, putative, expressed	3.5
		PH01002276G0270	667-685	no apical meristem protein, putative, expressed	3.5
		PH01000041G2170	667-685	no apical meristem protein, putative, expressed	3.5
		PH01000093G0340	615-634	no apical meristem protein, putative, expressed	3
		PH01000734G0450	33-52	expressed, protein	3.5
		PH01002400G0040	4856-4872	GYF domain containing protein, putative, expressed	3.5
		PH01003138G0210	594-612	no apical meristem protein, putative, expressed	3.5
		PH01001687G0160	163-175	OsDegp7 - Putative Deg protease homologue, expressed	4
		PH01001954G0270	622-641	conserved oligomeric Golgi complex component 3, putative, expressed	4
miRNA-164c	TGGAGAAGCAGGGCACGTGAA	PH01000501G0450	718-736	No apical meristem protein, putative, expressed	3
		PH01002276G0270	667-685	no apical meristem protein, putative, expressed	3
		PH01000041G2170	667-685	no apical meristem protein, putative, expressed	3
		PH01000183G1320	673-691	No apical meristem protein, putative, expressed	3
		PH01000110G0680	688-706	No apical meristem protein, putative, expressed	3
		PH01001309G0120	643-661	no apical meristem protein, putative, expressed	3
		PH01000483G1000	637-655	no apical meristem protein, putative, expressed	3
		PH01000093G0340	616-634	no apical meristem protein, putative, expressed	3.5
		PH01001687G0160	160-175	OsDegp7 - Putative Deg protease homologue, expressed	3.5
		PH01003138G0210	595-612	no apical meristem protein, putative, expressed	4
miRNA-166a	TCGGACCAGGCTTCATTCCCC	PH01000000G3110	189-208	MATE efflux family protein, putative, expressed	3
		PH01001566G0280	183-202	MATE efflux family protein, putative, expressed	3
		PH01001892G0010	523-540	START domain containing protein, expressed, by my own blast search, it is a type of homeodomain/leucine zipper family gene.	3
		PH01000017G2520	565-582	START domain containing protein, expressed	3
		PH01000305G0590	559-576	START domain containing protein, expressed	3
		PH01000996G0010	607-624	START domain containing protein, expressed	3
		PH01000039G0640	607-624	START domain containing protein, expressed	3
		PH01002498G0270	562-579	START domain containing protein, expressed	3
		PH01000183G0940	646-663	START domain containing protein, expressed	3
miRNA-166b	TCTCGGACCAGGCTTCATTCC	no target found
miRNA-166c	TCTCGGACTAGGCTTCATTCC	no target found
	TGTGTTCTCAGGTCACCCCTT	no target found
	TGCCTGGCTCCCTGTATGCCA	PH01001026G0300	1414-1433	auxin response factor 18, putative, expressed	1
		PH01002498G0280	1333-1352	auxin response factor 18, putative, expressed	1
		PH01000305G0690	1171-1190	auxin response factor 18, putative, expressed	1
		PH01002685G0120	1069-1088	auxin response factor, putative, expressed	1
		PH01001285G0430	1060-1079	auxin response factor, putative, expressed	1
		PH01000069G1210	316-335	auxin response factor 18, putative, expressed	1
		PH01000845G0410	4201-4220	auxin response factor, putative, expressed	1.5
		PH01000044G0540	913-932	auxin response factor, putative, expressed	1.5
		PH01000138G0430	51-69	RNA polymerase sigma factor, putative, expressed	3.5
		PH01000556G0480	237-250	histone-lysine N-methyltransferase, H3 lysine-9 specific SUVH1, putative, expressed	3.5
		PH01000829G0510	51-69	RNA polymerase sigma factor, putative, expressed	4
		PH01000971G0260	1176-1194	hsp20/alpha crystallin family protein, putative, expressed	4
		PH01000013G1120	57-77	hydrolase, alpha/beta fold family domain containing protein, expressed	3.5
		PH01000098G1650	68-88	flap endonuclease, putative, expressed	3
miRNA-167a	TGAAGCTGCCAGCATGATCTGA	PH01000093G0670	1985-2004	auxin response factor 6, putative, expressed	4
		PH01000483G0220	2333-2352	auxin response factor, putative, expressed	4
		PH01001555G0390	2369-2388	auxin response factor, putative, expressed	4
		PH01000183G0570	2423-2442	auxin response factor, putative, expressed	4
		PH01000227G0020	2459-2478	auxin response factor 6, putative, expressed	4
miRNA-167b	TGAAGCTGCCAGCATGATCT	PH01001899G0250	2113-2130	auxin response factor, putative, expressed	3
		PH01000087G1340	2143-2160	auxin response factor, putative, expressed	3
		PH01000093G0670	1987-2004	auxin response factor 6, putative, expressed	3
		PH01000483G0220	2335-2352	auxin response factor, putative, expressed	3
		PH01001555G0390	2371-2388	auxin response factor, putative, expressed	3
		PH01000183G0570	2425-2442	auxin response factor, putative, expressed	3
		PH01000227G0020	2461-2478	auxin response factor 6, putative, expressed	3
		PH01000250G0470	17-36	Skp1 family, dimerisation domain containing protein	3
miRNA-167c	TGAAGCTGCCAGCATGATCTGG	not target was found
miRNA-168	TCGCTTGGTGCAGATCGGGAC	PH01000200G0210	363-380	PINHEAD, putative, expressed	4
		PH01004070G0150	405-422	PINHEAD, putative, expressed	4
		PH01000000G4500	366-383	PINHEAD, putative, expressed	4
		PH01000211G1020	360-377	PINHEAD, putative, expressed	4
		PH01003043G0010	345-364	PINHEAD, putative, expressed	3.5
		PH01000125G0830	330-349	PAZ domain containing protein, putative, expressed	3.5
miRNA-169a	CAGCCAAGGATGACTTGCCGG	PH01001452G0130	1198-1216	Sec1 family transport protein, putative, expressed	3.5
miRNA-169b	CAGCCAAGGATGACTTGCCGC	target not found
miRNA-169c*	GGCAAGTCTGTCCTTGGCTAC	PH01000267G0890	163-183	cyclic nucleotide-gated ion channel 2, putative, expressed	3.5
miRNA-169d*	GGCAGGTCTGTCCTTGGCTAC	PH01002900G0080	1189-1205	white-brown complex homolog protein, putative, expressed	4
miRNA-171	TGATTGAGCCGTGCCAATATC	PH01002325G0040	327-347	scarecrow transcription factor family protein, putative, expressed	0.5
		PH01001692G0030	1134-1154	scarecrow, putative, expressed	0.5
		PH01000170G1390	192-212	scarecrow, putative	1
		PH01001577G0130	396-416	scarecrow, putative	1
		PH01000000G7400	930-950	scarecrow, putative, expressed	1.5
miRNA-319	TTGGACTGAAGGGTGCTCCCT	PH01001812G0230	539-557	TCP family transcription factor, putative, expressed	3.5
		PH01000283G0710	782-800	TCP family transcription factor, putative, expressed	3.5
		PH01000767G0040	902-920	TCP family transcription factor, putative, expressed	3.5
		PH01000018G1460	1004-1021	slTCP3, putative, expressed	4
miRNA-396a	TCCACAGGCTTTCTTGAACTG	PH01002169G0420	507-527	growth regulating factor protein, putative, expressed	1
		PH01001291G0040	369-389	growth regulating factor protein, putative, expressed	1
		PH01087379G0010	315-335	growth regulating factor protein, putative, expressed	1
		PH01000045G1330	372-392	growth-regulating factor, putative, expressed	1
		PH01000083G1570	369-389	growth-regulating factor, putative, expressed	1
		PH01000197G1460	468-488	growth-regulating factor, putative, expressed	1
		PH01005386G0020	516-536	growth regulating factor protein, putative, expressed	1
		PH01003592G0180	519-539	growth regulating factor protein, putative, expressed	1
		PH01002618G0290	465-485	growth-regulating factor, putative, expressed	1
		PH01000152G0440	438-458	growth-regulating factor, putative, expressed	1
		PH01000842G0540	498-518	growth regulating factor protein, putative, expressed	1
		PH01001605G0350	570-590	growth regulating factor protein, putative, expressed	1
		PH01002600G0170	338-356	growth regulating factor protein, putative, expressed	2.5
		PH01000005G1660	518-536	growth regulating factor protein, putative, expressed	2.5
		PH01000387G0730	326-344	growth-regulating factor, putative, expressed	2.5
		PH01000953G0630	424-441	endonuclease/exonuclease/phosphatase family domain containing protein, expressed	3
miRNA-396b	TTCCACAGCTTTCTTGAACTG	PH01000842G0540	498-519	growth regulating factor protein, putative, expressed	2
		PH01002169G0420	507-528	growth regulating factor protein, putative, expressed	2
		PH01001291G0040	369-390	growth regulating factor protein, putative, expressed	2
		PH01087379G0010	315-336	growth regulating factor protein, putative, expressed	2
		PH01000045G1330	372-393	growth-regulating factor, putative, expressed	2
		PH01000083G1570	369-390	growth-regulating factor, putative, expressed	2
		PH01000197G1460	468-489	growth-regulating factor, putative, expressed	2
		PH01005386G0020	516-537	growth regulating factor protein, putative, expressed	2
		PH01003592G0180	519-540	growth regulating factor protein, putative, expressed	2
		PH01002618G0290	465-486	growth-regulating factor, putative, expressed	2
		PH01000152G0440	438-459	growth-regulating factor, putative, expressed	2
		PH01001605G0350	570-591	growth regulating factor protein, putative, expressed	2
		PH01002600G0170	338-357	growth regulating factor protein, putative, expressed	2.5
		PH01000005G1660	518-537	growth regulating factor protein, putative, expressed	2.5
		PH01000387G0730	326-345	growth-regulating factor, putative, expressed	2.5
		PH01000881G0100	1037-1054	expressed, protein	4
		PH01005072G0040	2438-2455	expressed, protein	4
		PH01000395G0350	1601-1619	dynamin family protein, putative, expressed	3.5
miRNA-397	TCATTGAGTGCAGCGTTGATG	PH01000478G0180	678-698	laccase precursor protein, putative, expressed	0
		PH01000478G0160	678-698	laccase precursor protein, putative, expressed	1
		PH01002931G0070	678-698	laccase precursor protein, putative, expressed	1
		PH01000315G0250	675-693	laccase precursor protein, putative, expressed	2
		PH01000138G0790	679-698	laccase precursor protein, putative, expressed	2
		PH01000090G1640	651-670	laccase precursor protein, putative, expressed	2
		PH01000829G0190	679-698	laccase precursor protein, putative, expressed	2
		PH01000139G0010	402-421	laccase precursor protein, putative, expressed	2
		PH01001208G0270	660-680	laccase precursor protein, putative, expressed	1.5
		PH01001033G0080	687-707	laccase-22 precursor, putative, expressed	1.5
		PH01001798G0410	687-707	laccase-22 precursor, putative, expressed	1.5
		PH01000054G0330	681-701	laccase precursor protein, putative, expressed	1
		PH01000054G0380	675-695	laccase precursor protein, putative, expressed	2.5
		PH01000374G0880	681-701	laccase precursor protein, putative, expressed	2.5
		PH01000441G0190	230-248	CESA1 - cellulose synthase, expressed	3.5
		PH01002852G0080	482-501	expressed, protein	3.5
		PH01003529G0220	177-197	RNA recognition motif containing protein, putative, expressed	3
		PH01001120G0450	612-631	expressed, protein	3.5
		PH01004288G0050	878-895	CAMK, KIN1/SNF1/Nim1, like.15 - CAMK includes calcium/calmodulin depedent protein kinases, expressed	3
miRNA-398	TGTGTTCTCAGGTCACCCCTT	target not found
miRNA-399	TGCCGAAGGAGAACTGCCCTG	PH01000979G0230	239-258	inorganic phosphate transporter, putative, expressed	2.5
		PH01001080G0230	267-279	AP2 domain containing protein, expressed	2.5
		PH01000617G0160	112-129	expressed, protein	4
		PH01000794G0500	90-107	wound-responsive family protein, putative, expressed	4
		PH01001800G0090	37-54	pollen-specific protein SF21, putative, expressed	4
miRNA-399*	GGGCAGTTCACCTTTGGCACC	PH01008232G0010	1331-1349	WD domain, G-beta repeat domain containing protein, expressed	3.5
		PH01000448G0550	2860-2876	extra-large G-protein-related, putative, expressed	2.5
miRNA-408	TGCACTGCCTCTTCCCTGGC	PH01000525G0680	874-893	multicopper oxidase domain containing protein, expressed	1.5
		PH01001216G0220	6-25	expressed, protein	1.5
		PH01002823G0120	7-24	plastocyanin-like domain containing protein, putative, expressed	2
		PH01000707G0500	7-22	plastocyanin-like domain containing protein, putative, expressed	3
		PH01000371G0070	7-22	plastocyanin-like domain containing protein, putative, expressed	3
		PH01000810G0870	551-568	acyl-protein thioesterase, putative, expressed	1.5
		PH01003043G0010	150-168	PINHEAD, putative, expressed	3
		PH01000904G0290	603-621	YABBY domain containing protein, putative, expressed	3
		PH01000019G0110	11-29	expressed, protein	2
		PH01001053G0380	444-461	ubiquitin carboxyl-terminal hydrolase domain containing protein, expressed	2.5
		PH01000356G0610	200-217	anthranilate phosphoribosyltransferase, putative, expressed	4
		PH01001496G0450	121-140	RING-H2 finger protein, putative, expressed	3.5
		PH01002176G0120	319-338	RING-H2 finger protein, putative, expressed	3.5
		PH01002305G0030	523-542	ribosomal protein L23 family protein, putative, expressed	3
		PH01000210G0450	172-191	expressed, protein	2
		PH01047707G0010	244-261	expressed, protein	4
		PH01000836G0720	184-202	expressed, protein	4
miRNA-444a	TGCAGTTGTTGTCTCAAGCTT	PH01000941G0320	2777-2795	expressed, protein	3
		PH01000084G1870	107-126	DNA-directed RNA polymerase II subunit RPB9, putative, expressed	3
		PH01000853G0110	1018-1037	zinc finger, C3HC4 type domain containing protein, expressed	2
		PH01003660G0050	1024-1043	zinc finger, C3HC4 type domain containing protein, expressed	2
		PH01000342G1030	778-797	EMB2261, putative, expressed	3.5
		PH01000735G0340	334-351	chaperone protein clpB 1, putative, expressed	4
		PH01000020G0640	1510-1521	glycosyl hydrolase family 5 protein, putative, expressed	4
miRNA-444b	TGCAGTTGTTGCCTCAAGCTT	PH01000853G0110	1018-1037	zinc finger, C3HC4 type domain containing protein, expressed	1.5
		PH01003660G0050	1024-1043	zinc finger, C3HC4 type domain containing protein, expressed	1.5
		PH01000342G1030	778-797	EMB2261, putative, expressed	3
		PH01000735G0340	334-351	chaperone protein clpB 1, putative, expressed	3.5
		PH01000911G0490	529-547	nodulin, putative, expressed	4
		PH01000119G0860	89-108	integral membrane transporter family protein, putative, expressed	3
miRNA-528	TGGAAGGGGCATGCAGAGGAG	PH01000223G0070	36-55	laccase precursor protein, putative	2
		PH01003669G0180	36-55	laccase precursor protein, putative	2
		PH01002076G0230	393-412	plastocyanin-like domain containing protein, putative, expressed	2
		PH01000325G0630	393-412	plastocyanin-like domain containing protein, putative, expressed	2
		PH01000898G0410	40-59	peroxidase precursor, putative	3
		PH01002431G0280	39-60	polyphenol oxidase, putative	3
miRNA-535	TGACAACGAGAGAGAGCACGC	PH01000176G0670	1200-1221	OsSPL12 - SBP-box gene family member, expressed	2
		PH01000164G0630	1140-1161	OsSPL12 - SBP-box gene family member, expressed	2
		PH01000095G1560	732-753	OsSPL11 - SBP-box gene family member, expressed	2
		PH01007654G0010	678-699	OsSPL11 - SBP-box gene family member, expressed	2
		PH01000145G0070	489-510	OsSPL3 - SBP-box gene family member, expressed	2
		PH01000548G0580	273-294	OsSPL3 - SBP-box gene family member, expressed	2
		PH01002789G0180	738-759	OsSPL19 - SBP-box gene family member, expressed	2.5
miRNA-827	TTAGATGACCATCAGCAAACA	PH01001686G0510	1203-1221	methyltransferase, putative, expressed	4
miRNA-1432	TTCAGGAGAGATGACACCGAC	PH01000122G0950	102-122	EF_hand_family_protein,_putative,_expressed	1
		PH01000608G0600	91-111	calcium-transporting_ATPase_9,_plasma_membrane-type,_putative	2
miRNA-3979	CCTTCGGGGGAGGAGGGAAGC	PH01003525G0140	147-166	PHLOEM 2-LIKE A10, putative, expressed	2
		PH01000455G0230	2049-2067	expressed, protein	3
		PH01001175G0230	302-321	phototropic-responsive NPH3 family protein, putative, expressed	3.5
